# Supplementary material for: Vibrissa Self-Motion and Touch Are Reliably Encoded along the Same Somatosensory Pathway from Brainstem through Thalamus
Source: PLoS Biol. 2015 Sep 22;13(9):e1002253. doi: 10.1371/journal.pbio.1002253 (PMC4579082; doi:10.1371/journal.pbio.1002253)
Supplement: S1 Data — (XLSX) [file pbio.1002253.s001.xlsx]

## Sheet: Masseter
Masseter muscle
	Motor end plates	Spindles	Extrafusal fibers	Intrafusal fibers
Rat 1	242	13	18338	41
Rat 2	286	6	27161	41
Rat 3	439	8	11367	10
	Spindles/end plate	standard deviation	Intrafusal fibers/extrafusal fiber	Standard deviation
	0.0279	0.0054	0.0016	0.00017

## Sheet: Pad
Mystacial pad muscle
Used for Fig. 2b-f
	Motor end plates	Spindles	Extrafusal fibers	Intrafusal fibers
Rat 1	409	3	21303	2
Rat 2	186	0	15748	0
Rat 3	1882	0	15746	4
	Spindles/end plate	standard deviation	Intrafusal fibers/extrafusal fiber	Standard deviation
	0.0012	0.0007	0.00011	5e-05
