# Supplementary material for: Vibrissa Self-Motion and Touch Are Reliably Encoded along the Same Somatosensory Pathway from Brainstem through Thalamus
Source: PLoS Biol. 2015 Sep 22;13(9):e1002253. doi: 10.1371/journal.pbio.1002253 (PMC4579082; doi:10.1371/journal.pbio.1002253)
Supplement: S2 Data — (XLSX) [file pbio.1002253.s002.xlsx]

## Sheet: Sheet1
Trigeminal Motoneurons
Rat 1 Area	Rat 1 Luminance	Rat 2 Area	Rat 2 Luminance	Rat 3 Area	Rat 3 Luminance
624	31.86	295.352	13.91	536.016	7.64
576	28.52	282.454	18.74	1088.16	48.95
512	18.04	334.384	17.51	828.386	35.78
1056	27.58	1108.92	14.32	280.492	9.42
832	31.1	344.125	14.51	381.83	18.14
1024	24.05	583.742	47.14	274.648	15.96
976	23.54	365.231	16.57	1044.15	33.36
464	10.09	802.668	31.12	910.267	40.93
768	41.98	478.632	13.56	467.267	12.3
896	25.49	271.994	14.27	1073.67	43.77
624	26.13	694.988	39.44	612.049	10.78
384	14.99	743.461	58.23	1149.03	31.88
720	35.43	369.625	18.97	494.023	13.77
592	20.82	691.73	20.53	1118.51	37.31
736	23.33	757.08	45	1019.94	42.79
432	12.25	333.568	19.82	267.399	13.07
400	15.93	187.47	15.95	1155.62	29.93
736	27.33	899.082	45.7	317.61	11.56
928	16.26	667.237	44.13	1002.63	47.47
416	10.47	905.344	40.66	542.554	18.68
880	34.51	779.101	40.88	487.624	12.23
864	38.44	546.457	15.21	848.946	15.73
800	38.07	214.216	16.38	1042.91	45.04
704	34.73	337.358	12.59	384.063	12.91
752	26.22	378.846	14.7	1066.87	57.52
688	30.66	671.541	41.08	356.4	13.1
1152	26.95	524.724	29.78	307.452	17.75
816	45.26	232.25	23.4	324.274	19.93
1056	37.14	1419.31	40.33	665.814	19.15
912	34.96	1255.38	42.62	435.722	12.42
704	16.48	724.403	43.15	1159.08	33.47
624	30.88	908.687	35.77	837.891	37.89
720	35.13	689.266	63.52	1124.89	31.29
896	20.29	759.567	49.56	380.473	10.12
304	13.56	761.885	52.89	647.266	13.49
400	49.97	980.006	62.56	1032.89	31.18
384	12.96	1085.32	43.64	889.196	39.03
304	12.44	1035.95	32.34	253.061	8.47
560	40.46	1285	48.64	274.463	8.58
848	29.21	711.292	58.54	469.513	8.83
688	28.99	589.28	29.25	916.662	22.19
864	22.37	258.169	17.25	558.062	36.35
1392	19.75	780.76	15.93	695.604	29.54
992	22.31	879.928	23.3	696.867	22.93
1216	26.76	1339.43	29.75	644.401	39.17
304	11.49	485.598	17.06	792.521	39.83
880	25.03	660.282	31.25	840.17	18.63
944	38.82	845.398	53.26	963.121	27.69
976	21.35	807.895	49.32	815.171	17.38
1344	22.34	947.641	42.79	801.119	38.48
1024	18.57	809.03	38.23	719.506	25.12
816	17.44	1009.2	46.04	1056.22	28.17
848	19.95	333.462	25.74	794.851	33.49
416	33.57	1010.98	19.14	324.459	7.43
400	12.36	544.918	25.89	812.589	17.63
496	11.56	1261.83	37.29	795.304	37.49
864	15.61	1235.4	37.89	1060.6	32.09
400	43.16	838.527	42.81	258.998	8.26
336	15.48	342.585	15.96	339.505	9.76
480	13.26	449.02	12.64	1254.58	16.91
880	22.37	734.658	41.73	1425.68	32.4
480	28.71	446.973	24.49	1093.45	48.02
992	21.05	712.938	32.27	677.141	48.09
864	36.54	778.393	29.9	329.772	12.01
528	11.57	642.856	31.41	697.706	19.92
320	10.9	870.095	60.94	924.857	18.41
896	23.56	386.941	22.62	426.006	24.6
960	35.44	458.347	14.49	866.664	26.05
400	16.35	808.617	56.62	1008.67	19.03
192	16.03	756.05	50.26	728.204	34.32
272	15.47	674.515	48.64	782.699	31.02
512	50.61	529.033	17.66	815.46	32.58
304	15.14	288.798	13.48	908.106	26.54
1040	18.28	449.337	12.52	904.613	24.09
672	17.04	350.767	14.12	768.353	25.11
672	13.06	659.25	29.72	231.527	15.22
288	12.27	839.528	24.87	977.86	32.1
832	28.95	877.038	26.69	1016.59	28.1
288	13.51	469.313	18.11	1263.27	15.14
264	12.77	537.122	18.41	993.844	42.36
360	12.74	518.996	9.13	990.366	45.14
336	14.09	259.311	17.68	943.315	27.08
392	13.18	1347.26	29.91	1358.16	30.5
352	14.25	982.442	32.95	1080.83	40.77
832	26.39	469.712	17.68	1127.14	30
880	24.54	1022.81	53.33	712.64	23.88
816	29.58	864.768	23.79	819.684	37.43
952	35.16	233.488	14.63	843.631	25.95
832	19.51	342.691	14.34	725.521	29.49
504	11.99	862.094	43.13	451.245	9.73
1000	16.67	414.621	15.25	540.43	27.17
896	30.38	802.133	52.84	553.32	30.85
848	19.42	942.804	50.67	668.655	37.24
328	12.98	726.665	47.44	195.969	8.88
792	45.15	666.308	29	506.896	7.28
368	13.89	970.078	40.44	378.036	10.09
944	39.68	855.539	41.48	640.332	21.42
688	36.64	964.053	47.25	508.965	29.56
312	13.52	1052.33	41.47	703.238	32.98
936	22.35	273.646	19.07	734.231	25.83
1008	36	935.466	52.59	1023.01	40.26
528	11.4	472.092	14.51	696.827	30.25
392	12.73	1049.45	43.99	781.472	28.83
456	14.25	746.613	52.53	784.254	51.25
448	12.69	405.584	18.04	888.638	35.98
440	11.77	266.272	14.63	948.155	23.66
1208	28.51	1314.91	40.86	516.147	30.34
288	13.05	1167.49	47.99	862.288	20.89
672	20.47	303.056	17.39	1870.57	35.04
256	12.43	1064.72	45.95	1236.97	33.82
416	15.79	565.309	25.96	1072.44	17.62
544	10.35	821.521	54.66	835.093	26.33
736	48.39	1090.6	15.14	519.303	9.91
576	37.67	547.283	19.04	771.214	17.48
656	28.86	920.575	44.46	435.708	8.22
792	42.44	524.226	17.88	587.146	19.23
624	36.49	644.092	39.07	318.599	7.62
1064	38.21	636.204	24.93	466.723	10.07
648	24.07	1045.98	30.2	258.774	11.95
256	10.02	815.793	53.03	1098.96	16.48
608	12.74	1121.37	39.25	355.59	8.97
376	11.57	696.038	40.54	743.149	20.28
408	11.26	1096.68	39.2	528.823	12.5
656	25.95	779.424	32.79	930.416	43.73
416	11.29	403.028	17.97	953.693	22.56
288	13.43	934.748	55.03	958.585	40.45
1056	32.3	869.358	23.26	1182.87	27.38
896	28.72	254.482	20.39	963.487	28.21
416	14.2	499.538	35.65	591.214	10.56
928	39.66	954.602	36.8	989.979	24.32
256	13.07	930.32	28.51	495.637	9.3
352	13.85	522.36	14.46	258.584	10.51
672	35.83	1050.18	20	1150.49	35.12
736	28.87	799.195	41.2	842.134	29.52
672	14.64	835.765	47.24	798.492	39.92
640	34.13	1006.03	41.57	325.277	13.17
736	30.04	711.791	39.83	884.43	22.06
1344	30.57	921.606	27.11	562.239	10.76
1440	28.47	705.34	59.31	461.21	9.35
384	14.89	330.011	13.5	455.166	9.11
1120	29.3	290.115	13.22	450.246	9.74
1056	35.73	892.745	58.91	611.494	9.69
320	36.69	907.966	25.08	431.819	9.31
832	46.49	887.498	24.14	1496.24	13.45
768	40.66	1060.81	37.5	1122.62	20.82
320	14.36	776.056	23.46	786.185	14.14
928	37.31	506.488	19.84	1251.6	30.03
544	12.15	846.922	35.68	407.53	12.44
896	24.27	781.997	51.5	920.49	22.88
832	38.73	1212.56	42.01	538.462	12.25
576	19.76	874.832	30.75	858.505	22.45
672	27.49	442.264	19.61	1269.11	27.41
832	15.21	330.171	13.95	588.238	9.59
1216	24.68	279.063	18.18	1111.76	25.01
672	37.51	1167.36	23.84	425.467	12.85
448	12.55	440.833	25.2	352.508	12.29
352	12.66	920.513	46.39	357.443	13.1
992	38.17	627.092	35.23	474.948	9.47
480	11.49	249.881	20.67	637.437	10.32
224	15.02	643.685	38.11	410.716	10.9
800	12.72	505.988	15.68	667.447	13.85
896	21.41	270.261	12.52	412.156	9.07
448	34.43	890.873	33.65	844.478	40.46
672	49.25	833.819	54.07	748.06	35.43
768	22.09	1114.62	44.66	837.292	15.38
864	23.69	465.117	16.86	433.249	9.2
608	34.69	1060.53	27.32	302.006	13.17
512	39.86	407.434	10.18	421.778	12.43
384	38.26	426.904	11.42	326.191	11.95
704	27.94	1385.49	31.43	268.608	10.38
256	13.7	581.485	56.52	1162.56	43.93
832	35.5	713.844	40.54	397.192	9.49
960	17.47	948.461	30.93	972.882	28.72
960	30.46	291.565	16.4	413.89	13.82
800	17.51	329.37	14.82	361.129	14.2
736	48.29	672.579	42.46	838.936	23.91
704	35.67	739.054	36.92	637.608	34.05
608	33.38	1006.44	45.11	991.176	24.24
1152	40.8	535.592	15.34	285.417	13.04
960	35.23	186.712	11.34	242.593	12.77
832	20.58	242.8	16.86	386.844	12.19
448	30.38	766.817	55.84	478.122	14.34
224	15.38	1062.78	28.61	1131.41	36.2
704	23.82	840.378	40.6	910.257	32.88
576	33.31	1206.72	39.52	370.043	15.8
1184	39.78	761.692	37.73	418.081	12.73
192	12.03	848.066	41.22	1257.73	39.76
896	34.56	807.389	23.88	828.799	39.56
736	38.12	1153.85	49.57	573.703	31.49
800	38.68	973.861	38.13	465.83	9.7
416	26.82	861.792	35.37	1105.69	40.73
1088	16.99	251.806	18.67	846.824	25.78
320	12.87	617.151	54	589.579	14.52
608	34.05	662.738	55.36	698.604	19.58
1088	37.84	597.372	50.07	714.693	54.68
160	20.68	1133.47	55.36	1351.06	20.01
448	21.95	788.956	57.93	1476.69	19.37
416	22.97	576.079	22.9	665.715	11.98
800	35.08	587.738	41.28	1045.13	19.6
416	14.67	281.419	20.52	479.65	7.91
160	14.22	627.699	13.89	785.171	16
1120	36.95	323.062	12.75	288.777	8.89
1344	16.82	253.532	12.59	803.505	34.61
403	25.85	601.157	16.54	508.471	16.81
876	30.04	1049.58	64.01	1150.47	30.46
269	12.92	955.119	25.2	639.362	27.3
691	23.42	943.021	47.97	678.819	32.2
544.75	35.97	849.282	41.34	901.94	31.53
766	16.42	903.997	22.86	960.45	16.73
857.5	25.48	957.777	57.11	754.956	23.76
905.5	33.19	595.009	18.02	427.714	7.16
746.5	24.6	610.992	16.36	807.269	16.47
658	31.86	335.513	15.01	960.832	29.47
742	19.61	584.562	11.13	271.996	8.69
364.25	11.69	390.222	24.58	350.994	9.57
452	19.44	763.13	14.75	705.058	20.37
941	21.08	459.07	17.46	529.674	27.6
736.75	20.68	1171.58	50.16	339.922	15.83
637.875	17.44	1457	27.16	312.654	11.93
855.125	30.13	881.152	41.79	487.742	46.41
813.125	29.77	351.702	12.56	412.255	13.97
1003.44	35.86	223.438	12.14	924.927	19.55
462.969	13.09	365.424	7.94	1108.27	12.68
928.969	28.56	421.875	12.26	845.524	23.02
694.906	36.9	802.981	24.92	1275.9	32.03
802.25	27.33	608.433	11.57	380.781	9.62
826.25	26.56	699.815	25.97	1038.12	36.37
865.25	27.12	1789.44	30.35	997.313	37.3
684.25	18.96	784.644	18.67	872.446	27.99
939.188	31.21	712.751	34.03	1370.48	23.87
553.25	32.21	408.555	11.35	772.75	20.88
196.297	14.21	464.082	21.34	1067.64	37.7
510.281	24.74	761.385	12.97	686.69	29.91
904.438	32.03	754.324	12.34	931.853	32.64
395.125	13.57	962.596	32.54	448.913	7.32
818.25	17.07	251.508	15.31	339.095	8.98
220.5	13.23	445.516	38.39	745.805	47.81
271.75	13.28	294.131	12.67	698.795	23.93
467.25	58.79	902.668	39.44	607.921	26.88
775.125	27	514.704	22.68	874.068	42.54
788.75	22.87	1062.26	42.69	361.746	12.93
1120.8	35.91	326.405	21.29	810.06	45.32
335.5	14.86	391.659	20.09	443.579	28.75
915.5	30.28	932.973	32.69	307.364	14.23
861.5	40.13	950.587	31.15	225.37	14.08
908.625	40.08	520.942	14.47	690.929	26.71
855.75	39.47	1010.24	47.04	587.846	26.63
632.563	31.77	852.474	47.44	730.666	31.25
487.313	21.4	1080.42	36.35	588.987	20.59
522.75	30.33	1288.6	44.85	925.491	21.19
907.75	14.77	638.328	61.93	962.686	44.94
777.5	29.9	576.572	35.8	974.795	29.55
735.5	40.89	1147.22	28.01	740.704	39.65
832.5	24.29	603.61	35.05	1258.77	31.58
263.5	13.58	744.16	32.41	356.515	9.05
380	14.32	499.619	34.48	344.519	11.38
935	19.5	1072.23	21.99	834.13	33.03
588	51.66	1222.61	38.99	1217.92	32.74
655.5	33.18	695.422	58.36	394.014	10.98
852.5	21.85	865.387	40.21	825.218	26.88
892.75	29.14	1059	52.03	1255.41	24.46
382	14.25	379.577	38.86	941.165	22.63
880.5	30.52	840.681	38.85	330.792	9.53
898	41.16	833.721	33.65	1068.83	33.61
850	40.31	1073.56	49.61	402.404	9.59
937	25.47	1186.24	46.93	391.339	13.76
1180.88	43.34	900.921	30.48	641.929	15.42
307.875	13.77	738.34	22.47	373.416	10.69
226	13.79	936.58	42.53	643.895	37.66
667.766	47.75	874.079	44.95	360.493	6.38
848.188	18.19	583.845	31.87	469.614	10.74
851.438	29.06	516.225	14.53	374.552	10.66
983.25	12.67	1109.1	42.54	907.783	17.86
808.547	28.73	1069.44	32	472.702	22.55
432	36.74	1055.72	34.14	1129.92	33.51
760	48.17	1107.17	37.94	1010.35	31.54
592	35.29	927.145	39.76	411.53	11.25
368	19.24	1139.32	52.55	728.59	37.55
848	27.06	322.502	13.72	497.997	12.71
608	28.98	854.922	59.84	275.594	5.89
760	42.07	1084.6	54.84	722.464	35.82
600	29.37	294.536	13.96	362.452	12.01
240	12.28	605.059	18.3	386.941	10.61
672	57.62	539.803	42.39	1195.88	39.51
768	29.48	746.739	58.76	732.276	20.05
736	27.06	565.51	46.3	610.179	10.52
440	13.03	394.842	15.25	396.677	12.89
248	13.99	463.684	23.75	792.65	37.97
768	30.97	722.038	53.49	594.8	20.35
664	47.09	987.385	38.98	1378.63	15.12
920	20.34	871.622	45.69	924.353	22.06
496	16.73	917.318	47.07	888.401	24.13
912	17.87	995.273	31.63	1020.47	38.74
216	13.18	560.296	12.6	487.447	10.76
256	15.83	938.003	49.66	1045.48	32.73
856	26.14	721.848	36.9	824.617	39.9
664	26.03	750.427	48.84	1191.36	29.68
888	23.31	701.865	59.17	627	11.13
672	22.61	263.701	24.51	887.589	48.78
360	11.76	709.749	39.21	497.009	40.79
768	14.86	729.735	36.93	460.995	11.53
792	28.64	634.45	62.71	1031.67	44.11
264	11.96	319.947	16.53	1330.77	43.4
1136	17.05	407.224	14.1	1035.74	20.57
392	11.43	430.275	18.93	1141.87	23.08
424	26.02	877.566	55.75	658.523	31.57
464	12.91	874.287	58.1	681.198	36.96
224	12.53	689.358	58.57	673.689	39.34
768	26.35	902.239	64.5	618.491	10.3
640	28.29	198.03	17.93
544	31.29	636.099	33.87
672	26.69	566.235	49.85
368	10.48	813.445	58.49
624	15.5	281.725	15.7
736	35.83	928.802	47.34
680	23.58	691.119	59.61
920	32.45
560	49.48
440	24.43
896	24.06
392	11.9
240	13.76
1024	38.94
496	16.22
664	23.25
672	30.6
344	12.43
800	38.19
736	29.79
304	13.37
896	24.86
784	16.07
624	17.3
416	17.09
608	40.27
480	15.09
656	14.13
816	13.72
640	30.77
608	16.24
832	17.44
816	17.52
1136	25.81
1088	24.88
704	32.92
560	17.54
784	31.83
832	17.3
312	11.24
456	11.87
1040	34.96
1128	30.07
296	13.53
480	15.62
448	13.24
928	29.3
576	16.93
640	15.56
832	32.69
448	15.02
576	14.71
736	38.44
1056	45.79
864	12.47
832	16.77
704	18.13
640	26.65
1184	21.54
992	44.76
992	38.91
320	21.65
768	30.3
288	16.02
448	12.47
832	14.23
1280	20.45
1152	46.24
448	11.21
544	11.52
544	10.58
288	11.34
288	9.67
1024	20.83
896	21.86
1024	36.74
992	35.07
704	50.11
928	41.76
256	12.12
224	11.96
288	12.06
256	11.26
480	12.57
1216	29.05
960	31.98
544	10.63
448	9.59
800	27.02
896	16.56
448	12.21

## Sheet: Sheet2
Facial Motoneurons
Used for Fig. 3i,j
Rat 1 Area	Rat 1 Luminance	Rat 2 Area	Rat 2 Luminance	Rat 3 Area	Rat 3 Luminance
520	31.06	1211.01	36.77	968.061	13.7
840	12.41	611.302	36.94	803.657	13.45
816	21.79	887.287	40.46	658.953	15.12
584	14.08	558.033	42.12	626.853	14.69
440	21.08	545.224	32.58	629.666	18.52
704	18.5	702.564	32.56	365.543	9.88
328	13.26	772.739	27.54	781.421	12.81
848	11.65	521.963	11.9	609.64	14.38
880	19.18	656.992	35.52	536.521	17.13
728	22.01	1198.94	18.04	622.858	11.4
528	11.59	528.43	30.29	434.698	12.58
856	16.05	628.633	34.43	975.222	14.69
624	18.03	516.931	37.95	786.336	10.28
616	31.24	511.509	45.58	574.014	13.17
760	12.35	702.988	44.98	400.657	15.27
672	16.36	962.288	42.85	842.927	13.6
744	20.35	865.485	29.98	535.093	17.14
512	19.47	1014.93	47.77	782.804	13.84
896	17.79	960.042	32.88	783.304	14.04
448	30.52	797.556	19.32	636.009	15.9
552	13.62	699.602	49.01	517.677	16.42
568	34.06	760.778	47.4	514.078	9.83
848	32.65	1142.81	39.36	692.731	19.82
384	16.02	835.956	24.6	655.997	16.5
584	19.03	909.001	50.22	928.565	12.38
1032	23.1	734.435	20.71	546.558	9
704	10.58	841.306	44.2	518.054	11.16
560	17.13	510.914	38.39	495.953	21.72
576	19.01	619.809	25.27	775.647	15.37
632	11.82	644.924	25.95	637.078	13.62
600	17.93	447.708	31.51	688.742	19.05
744	25.97	629.5	27.83	733.43	13.24
616	12.17	646.346	50.74	801.871	17.24
588	22.56	692.854	34.17	437.127	24.21
556	18.98	325.991	26.55	481.594	13
372	18.82	528.821	26.04	711.897	20.49
452	15.58	847.968	22.45	569.618	10.97
468	14.28	1070.58	18.4	553.531	17.72
552	31.81	831.274	34.83	504.752	37.34
500	13.29	812.603	18.6	597.764	17.07
776	15.93	587.029	26.79	698.91	20.81
672	15.72	710.47	40.23	479.023	20.07
484	13.51	938.338	49.03	525.96	20.65
488	17.85	718.871	46.32	720.785	20.49
440	18.05	742.162	41.59	695.952	13.42
484	14.05	540.637	24.29	713.433	32.98
548	14.46	703.907	28.96	441.559	31.31
556	19.65	937.199	19.5	733.62	12.7
624	15.35	681.581	39.06	639.392	13.23
892	16.55	631.607	27.59	504.06	12.78
488	15.54	864.439	23.57	573.485	25.54
428	21.06	453.036	23.22	658.034	24.58
708	26.29	551.556	22.81	482.021	20.87
532	41.8	727.067	33.64	461.631	13.36
324	15.79	705.36	28.77	673.979	20.85
648	42.25	579.239	32.07	1002.55	13.52
600	36.32	509.787	23.25	935.634	15.24
608	15.3	891.189	34.08	667.716	15.36
424	14.81	748.577	30.54	867.642	17.35
320	15.28	676.073	34.16	553.313	21.3
640	19.28	799.998	27.36	501.404	12.87
696	19.89	770.173	20.06	1020.04	22.93
264	17.57	1051.95	29.48	843.542	11.37
580	17.42	650.883	23.93	798.034	11.94
556	17.83	885.138	35.99	597.07	9
800	17.71	747.335	43.26	504.558	11.07
460	15.5	792.215	37.46	613.428	12.48
588	18.54	686.202	25.88	587.946	23.78
580	18.1	562.125	31.25	598.634	16.56
636	13.85	1036.98	55.69	674.38	20.62
532	19.49	576.671	31.42	474.534	22.23
576	10.93	739.472	32.08	621.52	29.17
320	20.49	500.044	25.77	570.946	34.29
576	25.15	927.028	41.06	622.071	33.57
692	19.35	825.026	19.67	939.559	35.19
776	11.75	621.745	24.94	797.54	17.87
524	21.49	989.454	27.04	485.834	16.94
616	19.54	1004.08	32.71	963.812	11.18
580	24.6	621.954	27.27	598.8	23.43
524	19.11	854.003	23.78	702.892	17.48
968	39.56	815.693	31.21	959.111	26.63
592	13.32	684.44	23.67	827.428	10.06
528	16.15	1073.25	39.44	538.749	22.71
1040	41.7	644.177	19.6	679.621	33.71
368	16.04	479.644	32.34	682.807	31.35
344	17.64	476.082	30.11	891.307	27.45
424	31.01	602.914	21.76	759.477	34.38
672	25.84	617.549	25.13	521.559	27.14
560	36.23	722.349	32.34	927.745	24.58
700	21.97	458.154	31.12	971.412	32.96
644	18.87	545.622	26.48	547.469	12.25
824	25.06	669.704	36.31	737.813	14.45
572	19.76	498.311	33.01	689.24	45.21
464	16.47	671.03	29.75	687.832	10.73
828	27.34	613.413	28.57	582.291	27.61
692	16.1	675.553	35.42	850.96	20.86
792	21.03	553.932	36.28	775.422	26.1
376	19.43	881.863	25.03	368.779	12.75
660	23.16	700.554	21.79	644.496	17.87
600	15.81	708.939	38.43	593.292	15.65
752	15.55	725.336	38.25	699	15.95
744	18.8	811.267	28.2	947.919	18.42
728	13.29	1197.41	32.98	683.026	18.05
952	23.32	392.775	27.76	577.81	25.62
712	19.05	390.923	33.84	477.218	23.14
476	21.42	728.624	25.38	540.838	23.12
484	13.62	585.475	25.45	406.226	11.84
704	16.23	621.943	20.88	745.688	18.68
520	20.9	517.135	40.26	646.24	14.11
568	22.33	735.238	27.11	734.466	20.79
580	22.54	437.109	38.78	714.481	14.06
504	13.17	812.739	33.06	689.77	23.6
592	15.06	614.786	36.32	571.234	20.41
592	13.47	742.754	19.56	519.944	10.86
588	21.73	718.551	35.57	756.093	21.51
904	20.9	462.038	40.55	638.23	25.88
788	15.92	871.557	22.04	504.517	21.82
680	12.33	696.224	15.01	489.902	16.96
840	32.21	936.038	51.24	481.585	16.73
516	18.17	718.94	51.18	425.255	20.07
840	21.54	1058.77	43.85	510.092	16.75
700	14.08	651.882	51.5	564.811	19
532	19.12	534.246	27.94	685.37	13.61
660	22.72	703.504	32.49	669.898	18.01
532	20.72	863.233	30.31	699.61	13.55
848	36.1	675.561	24.61	572.557	25.01
768	13.18	1056.86	36.05	519.808	27.71
740	27.11	759.351	31.73	607.926	12.4
636	12.2	541.747	51.95	844.277	21.98
552	15.45	697.031	26.61	610.998	18.44
376	11.77	780.762	36.93	490.53	14.84
348	15.93	793.883	49.57	432.657	12.9
400	14.26	648.706	39.06	896.624	16.26
672	25.3	654.839	24.91	830.836	15.41
448	22.44	684.995	36.82	498.607	12.3
1104	31.89	880.329	50.53	774.386	21.02
448	16.37	705.454	33.77	1087.29	10.45
416	12.92	901.629	29.5	715.211	19.81
848	21.37	520.119	27.74	626.054	35.48
368	22.61	750.928	21.57	716.603	15.4
480	14.58	442.67	25.66	842.057	27.77
624	21.38	672.879	24.61	571.853	35.48
448	22.99	738.322	26.25	739.657	34.79
528	24.79	727.999	37.96	863.946	20.08
832	24.62	683.824	26.68	649.424	11.05
496	17.22	515.727	35.61	578.1	19.82
560	15.87	617.331	24.16	911.278	17.46
608	16.26	639.373	34.67	704.763	51.66
368	14.69	1034.83	39.51	859.007	37.03
480	17.77	952.663	40.63	596.032	47.22
496	23.66	254.47	51.49	735.143	24.54
480	12.51	607.098	20.15	777.183	12.48
448	32.75	620.034	28.75	821.52	10.98
560	19.11	587.336	30.61	610.71	36.15
496	15.51	575.65	40.19	854.607	32.83
848	18.07	629.332	26.22	693.561	18.94
432	19.83	479.025	26.57	974.994	11.63
752	15.39	559.743	49.5	783.722	17.11
528	17.44	830.861	44.69	502.692	34.92
640	19.88	512.838	22.85	646.039	36.61
624	29.62	696.229	28.29	711.612	18.44
544	15.79	708.735	45.45	833.524	37.14
384	16.86	537.017	34.24	652.041	16.48
528	17.55	803.198	27.13	795.422	27.73
512	13.39	561.823	20.66	480.263	47.19
832	15.71	566.125	30.9	692.742	33.97
848	16.31	790.476	46.98	469.201	29.19
1392	19.32	717.343	39.29	466.431	22.29
448	16.42	464.711	21.16	669.6	7.67
624	16.55	696.243	22.14	558.443	17.79
688	13.57	558.666	51.36	689.964	12.01
432	17.61	667.334	30.9	664.684	15.14
352	20.89	606.892	24.99	802.268	30.8
464	16.93	567.888	32.67	787.814	16.19
416	13.9	708.928	43.09	770.634	15.05
528	20.62	701.035	27.85	682.988	27.86
704	19.05	679.225	34.47	525.761	35.23
480	18.93	655.883	30.38	400.358	24.74
592	15.94	785.073	55.67	784.661	17.02
608	21.74	801.443	32.91	728.728	36.55
560	16.83	684.021	45.92	767.848	21.41
672	14.84	555.431	52.16	784.996	28.9
496	15.91	459.361	65.7	815.475	17.78
896	21.36	646.038	29.72	694.593	11.13
672	29.4	1006.64	37.65	625.477	24.24
608	27.62	796.412	25.2	476.592	13.63
608	38.2	421.761	22.89	660.36	18.19
768	18.73	774.966	33.46	607.084	10.67
752	13.15	633.858	22.42	896.22	11.5
480	17.67	720.819	49.41	1003.25	16.94
544	30.1	648.635	44.8	299.029	22.6
576	21.14	316.46	27.74	864.432	15.67
1088	29.79	662.525	18.07	774.298	39.82
608	17.62	779.642	32.48	1160.22	15.11
608	15.92	564.105	26.46	553.011	12.83
928	19.44	561.829	36.14	838.149	20.45
544	18.78	707.805	43.75	669.378	10.65
560	48.91	818.765	53.8	491.767	22.71
864	29.03	504.233	22.41	444.125	15.36
784	21.11	660.681	18.55	575.039	18.02
928	32.24	770.834	39.52	848.798	18.88
624	20.51	1231.63	39.52	476.376	30.28
480	21.17	555.231	34.73	594.305	10.56
480	16.42	514.981	40.39	540.52	12.29
672	15.56	714.15	27.74	684.764	15.04
720	23.37	430.909	29.17	470.671	14.27
816	14.54	588.246	52.94	599.503	10.22
368	15.32	843.243	50.16	569.72	8.84
656	13.42	746.468	23.25	609.558	14.99
480	15.63	644.99	26.45	654.933	12.87
576	17.27	487.134	27.9	707.812	18.87
768	19.68	597.784	27.56	493.277	11.9
720	22.19	596.861	26.12	496.359	14.31
688	21.31	693.662	31.8	432.753	22.55
480	20.2	687.813	35.18	883.423	25.73
720	25.29	467.975	31.42	810.063	15.51
464	16.29	759.145	28.34	541.013	38.3
576	16.32	588.368	31.09	696.754	46.88
704	29.43	431.502	38.82	628.731	26.11
640	26.18	805.041	42.76	623.584	14.07
464	17.77	779.852	41.02	698.099	10.89
576	23.46	779.308	19.17	478.623	13.37
896	21.62	562.24	26.93	621.724	19.2
448	19.61	516.125	24.05	701.142	11.85
352	25.47	434.453	41.32	564.693	10.49
592	30.48	452.41	49.3	677.663	12
432	17.97	273.23	47.22	531.713	15.95
576	15.45	860.569	29.81	709.573	20.25
656	25.35	461.934	50.67	580.769	42.72
864	21.4	608.87	32.58	743.178	16.91
576	33.08	492.983	25.3	505.655	18.45
1024	30.72	582.817	51.15	527.787	10.17
544	34.45	594.538	22.86	521.774	12.65
432	14.97	656.507	40.17	518.787	21.87
560	15.77	534.165	26.92	512.66	18
416	14.94	476.508	48.76	856.815	19.24
736	22.98	285.94	34.15	399.117	21.61
448	17.93	489.934	33.17	721.519	24.69
480	20.01	657.182	27.73	607.306	23.9
656	24.52	796.215	31.95	649.409	22.27
560	39.73	892.902	20.31	588.143	23.04
560	20.98	566.217	20.05	662.582	21.57
592	16.1	589.981	38.43	477.201	18.08
560	14.77	921.835	27.54	409.169	18.07
528	17.48	593.865	17.28	689.999	10.37
688	12.06	844.899	45.09	809.342	29
768	30.51	651.336	51.76	689.452	18.99
528	14.92	850.31	31.77	742.841	15.25
352	15.7	596.126	17.21	426.401	16.25
528	12.91	358.454	27.3	785.062	16.31
512	38.78	984.007	42.54	735.852	14.31
256	12	409.056	20.96	860.675	12.62
592	16.19	650.334	27.52	526.872	20.17
528	22.08	839.042	21.45	607.222	11.49
592	18	740.885	32.83	891.707	10.99
496	13.71	600.556	48.93	669.698	11.51
480	12.97	601.381	23.98	697.786	13.39
848	15.41	631.994	40.22	537.425	18.57
528	15.12	657.992	26.17	863.839	11.46
624	16.37	676.669	53.45	607.507	15.19
512	14.98	658.198	39.98	519.72	11.72
576	14.67	571.468	23.45	902.693	22.2
832	19.11	639.759	30.07	715.088	15.47
496	18.36	851.851	39.97	713.252	14.98
464	19.03	716.706	32.13	709.031	19.15
768	21.17	556.505	23.93	430.569	19.51
688	15.86	605.57	26.49	738.054	12.91
640	16.95	609.034	31.16	365.534	12.46
736	12.51	841.623	33.25	879.003	25.39
544	16.52	711.294	32.23	747.657	25.51
816	14.34	810.264	38.04	595.723	46.08
512	14.82	541.021	41.25	695.003	22.13
816	15.32	466.573	49.64	760.57	18.57
544	13.19	612.538	39.89	567.872	24.15
688	18.54	354.159	29.23	656.894	15.3
592	14.61	585.694	17.32	679.628	23.19
704	12.91	699.819	15.42	622.672	14.69
752	16.99	553.316	20.72	551.069	18.54
816	23.45	1050.08	22.76	595.21	20.68
928	18.24	632.204	29.63	479.857	15.31
800	14.99	560.384	22.54	727.469	23.09
880	13.8	972.738	45.89	683.013	14.11
592	17.85	778.59	23.33	472.693	11.11
544	20.36	626.465	53.3	663.552	31.73
944	23.96	822.347	20.36	985.229	15.42
768	26.25	875.408	50.94	967.697	30.5
528	18.21	598.385	22.18	708.327	18.22
544	13.8	908.295	47.67	617.968	22.36
544	27.83	652.076	29.95	722.255	14.52
464	19.86	695.306	40.5	869.467	29.08
672	14.94	949.792	34.14	547.266	22.84
592	14.83	582.313	31.15	733.033	52.99
592	18.85	567.046	32.88	730.74	19.03
512	22.61	748.584	36.43	841.202	22.61
560	14.06	581.691	41.42	551.272	11.06
448	16.18	591.939	25.51	791.924	21.49
832	19.32	769.676	41.4	565.095	22.56
976	18.95	834.22	30.79	605.367	42.71
848	15.64	214.114	59.38	468.795	30.26
640	17.56	834.026	25.74	745.911	30.64
672	27.43	362.766	33.41	962.283	21.76
688	15.2	537.134	19.04	540.084	23.24
576	14.52	566.323	22.48	917.726	23
832	22.06	668.365	23.02	853.298	37.49
704	14.24	674.104	37.45	906.547	28.3
912	16.88	427.109	21.25	747.247	33.74
768	19.19	656.687	20.59	983.603	30.39
1008	23.22	631.893	22.02	355.184	17.42
560	21.94	509.681	16.95	830.851	20.23
624	23.83	938.007	25.76	479.134	17.87
656	24	779.413	42.7	1097.21	25.81
720	16.4	1034.72	26.44	567.96	19.11
784	14.5	1058.07	21.64	995.417	10.6
704	19.32	612.231	18.76	435.797	16.15
800	18.91	1416.53	30.22	554.749	12.59
784	13.98	567.137	24.28	758.903	18.25
816	16.39	1153.15	22.9	979.039	26.38
592	14.56	826.136	47.54	794.18	22.74
880	12.34	1237.57	38.62	688.252	23.95
1008	13.46	1087.99	32.23	744.902	19.78
880	29.91	685.576	39.77	753.193	30.91
720	15.2	1180.2	39.56	615.499	15.73
1040	29.97	984.731	17.94	624.516	13.54
448	26.92	841.706	26.46	478.014	10.23
528	30.25	723.579	24.4	587.843	33.17
864	23.71	1164.72	22.82	1095.99	25.05
1040	14.83	884.02	26.81	406.595	11.29
528	27.95	913.827	21.59	781.671	29.45
448	16.53	938.414	41.78	629.441	27.6
768	18.68	939.342	44.28	551.676	30.58
784	14.34	615.499	43.82	771.947	38.08
896	17.39	513.671	20.78	649.62	21.55
544	14.43	587.74	29.13	940.466	32.35
880	14.9	916.694	25.49	545.847	15.6
704	14.7	901.745	34.26	569.922	28.41
752	14.15	336.644	38.95	539.595	24.81
592	32.6	772.244	24.27	929.893	24.71
464	15.43	412.25	25.64	693.47	16.33
496	15.2	719.183	17.54	505.783	20.82
832	33.17	653.91	25.35	787.412	20.18
1136	26.54	473.815	31.39	945.484	15.69
544	26.6	367.17	39.5	754.82	16.4
480	18.44	266.465	29.7	532.213	14.64
544	16.62	808.104	43.91	897.649	32.01
800	25.59	655.15	30.68	1231.44	24.51
448	13.6	623.194	25.63	694.997	26.38
528	15.66	501.574	38.5	806.061	19.73
464	20.36	618.781	31.07	1257.13	15.08
560	17.03	412.963	14.46	676.568	13.05
848	29.25	566.429	25.98	747.143	18.02
368	17.91	639.263	22.68	1157.55	21.99
288	11.74	725.53	26.86	496.766	26.86
288	13.02	740.29	28.5	556.388	16.31
992	13.47	787.308	47.51	834.625	17.75
1008	20.74	469.819	58.51	856.458	23.6
560	22.4	701.661	17.13	791.602	12.56
624	23.43	702.684	23.42	778.704	39.17
416	16.25	668.977	21.19	711.485	20.36
880	14.28	726.657	17.77	543.581	23.1
736	15.08	540.002	31.06	835.247	26.94
304	15.18	610.179	13.97	782.186	13.16
544	12.89	586.995	18.02	448.421	27.18
928	26.07	434.709	24.35	817.431	20.82
656	30.84	687.75	22.37	584.27	18.75
720	30.03	558.924	28.14	703.409	20
608	32.17	626.901	30.32	530.688	13.73
720	20.94	763.116	22.87	712.729	18.34
640	17.1	521.276	29.64	592.245	24.36
752	15.59	556.134	38.28	683.13	20.09
576	18.71	598.522	23.11	1037.99	18.08
		929.612	30.66	585.789	22.32
		657.405	46.08	620.1	14.16
		720.001	22.16	455.787	18.02
		618.17	17.71	851.551	25.18
		600.904	24.71	703.495	9
		355.702	19.39	692.451	13.71
		760.262	40.16	660.28	14.12
		399.748	23.59	522.07	14.71
		662.325	18.76	644.701	19.78
		672.257	21.79	518.69	27.43
		593.579	18.55	782.999	18.25
		1100.19	42.26	562.537	13.58
		830.133	30.24	630.047	20.64
		889.337	24.56	457.207	15.49
		1068.32	35.71	657.381	13.79
		475.661	23.81	596.562	16.35
		917.106	27.79	486.415	16.46
		555.68	18.81	599.515	17.35
		571.141	34.03	900.214	16.52
		687.417	25.38	852.063	26.68
		597.783	37.89	945.383	24.53
		985.84	36.67	912.276	31.43
		561.518	31.7	376.391	27.83
		581.895	11.54	700.941	16.13
		574.423	32.29	695.827	30.18
		605.564	55.3	761.292	22.39
		511.003	18.18	449.139	22.19
		416.96	38.84	773.161	23.01
		381.102	38.95	598.493	17.66
		644.087	38.79	597.883	39.25
		598.504	18.3	698.176	15.97
		645.008	30.84	520.023	18.35
		465.113	39.06	804.639	32.77
		624.723	13.9	547.786	22.45
		747.253	18.29	721.631	26.01
		541.435	37.59	442.781	14.63
		569.909	40.39	527.698	18.21
		993.738	25.09	650.974	13.55
		748.682	21.92	675.84	11.56
		729.835	16.91	681.67	14.77
		735.16	23.56	945.38	18.39
		745.399	19.72	875.623	27.52
		582.108	25.83	599.941	22.28
		767.956	43.29	658.427	13.94
		1078.87	29.59	898.234	33.11
		691.528	29.47	463.179	19.44
		722.965	29.23	774.178	48.89
		420.222	33.76	668.256	16.28
		641.527	23.29	714.859	25.75
		688.037	18.81	597.957	13.53
		738.744	37.76	513.764	12.87
		383.659	18.77	1167.5	30.58
		984.416	34.37	836.357	21.74
		1040.98	28.19	994.39	35.1
		671.638	25.35	531.71	46.65
		586.197	29.37	523.4	13
		655.552	23.03	664.474	49.82
		697.676	23.46	750.592	17.01
		933.2	44.49	539.365	13.14
		619.386	60.52	1290.19	28.51
		553.12	23.29	956.651	28.18
		644.288	22.38	817.975	22.21
		526.065	23.38	746.134	13.78
		903.062	52.91	651.971	28.39
		702.363	21.32	798.876	25.69
		780.033	58.1	696.339	21.17
		825.914	48.4	629.43	25.58
		711.806	38.89	515.123	13.89
		562.436	59.48	592.468	15.74
		691.928	50.97	814.457	38.97
		891.794	48.34	462.337	12.48
		748.365	46.48	891.81	14.9
		402.51	19.82	611.631	28.5
		587.022	16.5	587.438	15.24
		723.286	52.84	532.421	20.19
		1055.63	36.25	704.944	20.88
		976.638	17.79	722.934	14.28
		509.366	38.09	552.911	14.58
		801.754	53.41	1151.82	28.61
		693.153	36.91	970.007	18.4
		537.322	27.53	774.301	28.22
		1043.83	21.17	452.529	29.06
		599.311	16.21	553.336	16.8
		860.254	32.74	827.772	15.13
		861.994	29.66	798.588	22.33
		648.991	16.48	608.451	18.33
		697.465	19.11	649.185	33.57
		827.291	39.98	913.716	19.46
		728.909	43.83	1105.22	29.16
		500.996	41.51	793.746	16.58
		481.91	29.76	864.552	27.94
		716.101	13.79	617.477	16.98
		737.408	25.97	685.685	16.29
		476.367	23.15	681.889	11.67
		951.12	33.92	578.744	18.91
		676.458	36.51	644.602	31.35
		622.562	17.93	784.534	20.23
		590.32	15.34	711.693	28.32
		675.845	34.48	615.412	41.65
		834.335	35.02	535.934	19.39
		753.702	26.17	512.125	12.84
		688.028	27.3	406.615	24.97
		726.258	17.53	633.535	22.13
		685.887	19.78	1007.85	27.62
		879.32	39.81	333.065	18.2
		672.467	27.25	587.964	26.28
		483.953	18.98	573.133	38.57
		747.67	16.89	605.235	42.44
		853.482	42.31	401.477	20.19
		776.144	43.08	388.257	19.25
		738.344	19.6	763.251	16.08
		849.882	24.63	755.932	15.87
		1108.08	43.01	609.019	18.8
		1026.11	48.05	689.583	37.93
		1019.95	26.94	488.556	12.56
		833.09	20.32	496.552	25.91
		725.219	24.73	622.256	33.26
		790.482	25.93	681.585	30.2
		1608.02	9.24	730.357	12.24
		837.594	34.6	662.235	33.03
		628.31	27.36	596.027	17.39
		818.44	27.81	593.96	14.47
		906.456	34.68	574.53	19.23
		752.774	28.12	291.581	21.9
		379.465	15.48	564.073	15.92
		892.099	35.24	330.514	16.87
		561.825	26.17	639.582	29.67
		649.843	30.02	754.855	15.74
		481.913	35.5	767.738	25.99
		565.509	29.99	607.854	31.44
		596.648	39.58	832.896	23.74
		717.143	21.22	690.379	25.39
		445.439	31.69	487.534	23.44
		772.125	41.73	629.339	15.74
		628.187	27.46	814.726	13.8
		784.324	39.86	1080.17	33.2
		475.339	19.46	683.956	24.28
		577.499	36.97	580.682	17.59
		506.102	24.07	892.717	20.78
		904.601	25.88	1028.73	31.22
		495.225	34.65	766.807	25.31
		400.872	29.15	916.802	34.42
		624.408	17.36	813.952	17.51
		403.333	24.99	610.37	18.91
		702.381	24.76	749.722	15.91
		459.179	35.63	697.757	24.46
		727.266	31.95	739.886	25.14
		457.53	41.14	668.649	41.04
		780.543	16.45	476.986	26.94
		795.703	22.35	404.356	15.39
		683.205	26.53	745.287	18.22
		676.257	37.02	931.017	13.46
		883.712	47.96	875.995	26.23
		658.43	17.93	638.144	18.71
		893.336	33.19	611.727	14.47
		516.326	29.33	585.68	29.92
		396.274	32.24	381.244	15.79
		713.553	32.38	550.563	16.31
		790.175	35.67	863.214	26.85
		796.828	18.2	930.548	15.39
		638.758	21.06	500.334	25.82
		654.532	31.68	606.891	22.45
		622.158	16.9	772.342	17.83
		858.709	22.71	348.319	14.73
		439.188	28.08	207.774	13.08
		466.127	23.14	449.005	13.48
		654.418	42.85	469.831	13.03
		887.49	34.7
		528.002	27.02
		966.07	33.83
		697.974	23.74
		560.192	43.47
		527.407	31.03
		753.506	28.86
		644.488	23.52
		794.081	30.55
		691.73	26.26
		585.173	36.57
