# Supplementary material for: Vibrissa Self-Motion and Touch Are Reliably Encoded along the Same Somatosensory Pathway from Brainstem through Thalamus
Source: PLoS Biol. 2015 Sep 22;13(9):e1002253. doi: 10.1371/journal.pbio.1002253 (PMC4579082; doi:10.1371/journal.pbio.1002253)
Supplement: S3 Data — (XLSX) [file pbio.1002253.s003.xlsx]

## Sheet: Sheet1
Trigeminal Motoneurons
Rat 1 PC1 x	Rat 1 PC1 n	Rat 2 PC1 x	Rat 2 PC1 n	Rat 3 PC1 x	Rat 3 PC1 n
-0.547112	2	-0.654873	1	-0.64743	1
-0.527655	0	-0.633677	0	-0.624613	0
-0.508198	2	-0.61248	0	-0.601797	1
-0.488741	5	-0.591284	2	-0.578981	0
-0.469283	3	-0.570088	0	-0.556165	3
-0.449826	6	-0.548892	2	-0.533349	4
-0.430369	9	-0.527696	2	-0.510533	1
-0.410912	6	-0.5065	3	-0.487716	2
-0.391455	5	-0.485303	6	-0.4649	3
-0.371998	7	-0.464107	5	-0.442084	5
-0.352541	9	-0.442911	8	-0.419268	7
-0.333084	10	-0.421715	7	-0.396452	9
-0.313627	7	-0.400519	4	-0.373636	14
-0.29417	6	-0.379323	11	-0.350819	11
-0.274713	13	-0.358126	5	-0.328003	7
-0.255255	10	-0.33693	4	-0.305187	7
-0.235798	7	-0.315734	5	-0.282371	9
-0.216341	3	-0.294538	7	-0.259555	9
-0.196884	3	-0.273342	5	-0.236739	7
-0.177427	2	-0.252146	6	-0.213922	3
-0.15797	2	-0.23095	5	-0.191106	2
-0.138513	3	-0.209753	6	-0.16829	1
-0.119056	3	-0.188557	4	-0.145474	3
-0.0995988	7	-0.167361	5	-0.122658	1
-0.0801417	5	-0.146165	2	-0.0998415	1
-0.0606846	9	-0.124969	0	-0.0770253	2
-0.0412275	3	-0.103773	2	-0.0542091	3
-0.0217704	7	-0.0825764	4	-0.031393	6
-0.00231332	6	-0.0613802	4	-0.00857679	5
0.0171438	9	-0.040184	1	0.0142394	6
0.0366009	10	-0.0189879	7	0.0370556	6
0.0560579	11	0.00220829	6	0.0598717	8
0.075515	13	0.0234044	9	0.0826879	12
0.0949721	13	0.0446006	5	0.105504	12
0.114429	22	0.0657968	6	0.12832	7
0.133886	21	0.0869929	8	0.151136	16
0.153343	21	0.108189	8	0.173953	8
0.1728	12	0.129385	15	0.196769	11
0.192258	15	0.150581	13	0.219585	14
0.211715	14	0.171778	8	0.242401	9
0.231172	10	0.192974	12	0.265217	13
0.250629	16	0.21417	16	0.288033	13
0.270086	11	0.235366	20	0.31085	8
0.289543	15	0.256562	15	0.333666	14
0.309	13	0.277758	21	0.356482	7
0.328457	5	0.298955	7	0.379298	9
0.347914	3	0.320151	11	0.402114	4
0.367371	1	0.341347	6	0.424931	2
0.386828	3	0.362543	6	0.447747	1
0.406286	2	0.383739	1	0.470563	2

## Sheet: Sheet2
Facial Motoneurons
Used for Fig. 3k,l
Rat 1 PC1 x	Rat 1 PC1 n	Rat 2 PC1 x	Rat 2 PC1 n	Rat 3 PC1 x	Rat 3 PC1 n
-0.407269	1	-0.305802	1	-0.386717	1
-0.391186	0	-0.290566	4	-0.370063	0
-0.375103	1	-0.27533	1	-0.353409	1
-0.35902	0	-0.260094	6	-0.336755	3
-0.342937	1	-0.244858	6	-0.320101	1
-0.326854	0	-0.229622	14	-0.303446	2
-0.310771	4	-0.214386	11	-0.286792	2
-0.294688	4	-0.19915	10	-0.270138	7
-0.278605	2	-0.183914	14	-0.253484	10
-0.262522	2	-0.168678	13	-0.23683	8
-0.246439	2	-0.153442	16	-0.220175	11
-0.230356	6	-0.138205	10	-0.203521	19
-0.214274	4	-0.122969	16	-0.186867	11
-0.198191	6	-0.107733	19	-0.170213	16
-0.182108	13	-0.0924972	17	-0.153558	14
-0.166025	4	-0.0772611	29	-0.136904	25
-0.149942	9	-0.0620251	18	-0.12025	15
-0.133859	11	-0.046789	13	-0.103596	15
-0.117776	8	-0.0315529	17	-0.0869416	24
-0.101693	11	-0.0163168	24	-0.0702874	24
-0.08561	15	-0.00108074	24	-0.0536331	18
-0.0695271	10	0.0141553	21	-0.0369789	16
-0.0534441	11	0.0293914	14	-0.0203247	32
-0.0373612	13	0.0446275	29	-0.00367049	14
-0.0212783	17	0.0598636	22	0.0129837	18
-0.00519533	8	0.0750997	23	0.0296379	23
0.0108876	23	0.0903357	19	0.0462922	18
0.0269705	20	0.105572	18	0.0629464	16
0.0430535	21	0.120808	20	0.0796006	16
0.0591364	23	0.136044	17	0.0962548	13
0.0752194	17	0.15128	8	0.112909	15
0.0913023	16	0.166516	10	0.129563	16
0.107385	14	0.181752	12	0.146217	10
0.123468	19	0.196988	8	0.162872	14
0.139551	10	0.212224	11	0.179526	12
0.155634	11	0.22746	8	0.19618	8
0.171717	9	0.242697	10	0.212834	9
0.1878	5	0.257933	3	0.229489	11
0.203883	8	0.273169	1	0.246143	12
0.219966	1	0.288405	3	0.262797	8
0.236049	2	0.303641	0	0.279451	5
0.252132	2	0.318877	1	0.296105	6
0.268215	1	0.334113	3	0.31276	3
0.284298	2	0.349349	1	0.329414	5
0.30038	0	0.364585	0	0.346068	0
0.316463	0	0.379821	0	0.362722	4
0.332546	1	0.395057	0	0.379376	2
0.348629	0	0.410293	1	0.396031	1
0.364712	1	0.425529	1	0.412685	1
0.380795	1	0.440766	1	0.429339	2
