# Supplementary material for: Vibrissa Self-Motion and Touch Are Reliably Encoded along the Same Somatosensory Pathway from Brainstem through Thalamus
Source: PLoS Biol. 2015 Sep 22;13(9):e1002253. doi: 10.1371/journal.pbio.1002253 (PMC4579082; doi:10.1371/journal.pbio.1002253)
Supplement: S4 Data — (XLSX) [file pbio.1002253.s004.xlsx]

## Sheet: Sheet1
SUMMARY STATISTICS FOR BRAINSTEM UNITS (PRV AND SPVI UNITS LISTED SEPARATELY IN SHEETS 1 & 2, RESPECTIVELY)
Principal Trigeminal Nucleus
FIGURE 5d (horizontal axis)	FIGURE 5d (vertical axis)		Figure 6a (horzontal axis)	Figure 6a (vertical axis)	Figure 6b (tangential axis)	Figure 6b (radial axis)	Figure 5d, 6ab symbols	Figure 5d, 6ab symbols	Figure 5d, 6ab, symbols
Non-whisking Spike Rate	Whisking Spike Rate	LAMBDA-Amplitude	<Lambda>	Mwhisk	Phi	SNRwhisk	Significant Modulation?	Single Unit?	Receptive Field
2.4595	5.00133	1.64786	4.91986	0.669882	1.41971	0.603555	1	0
11.0462	15.4793	18.8556	16.535	2.28069	-1.23009	3.76713	1	0
4.38271	4.89443	7.04314	5.13823	2.74146	-1.1686	2.52424	1	1	D2
8.04935	20.9206	21.0604	21.2859	1.97881	-1.10531	3.70845	1	0
12.8944	17.4894	11.0677	17.7382	1.2479	-1.02476	2.13489	1	0
6.00196	6.5751	3.3794	6.94622	0.973019	-2.73319	1.04169	1	1
1.73046	6.26714	13.9485	8.09369	3.44675	-1.97691	3.98314	1	1	E3
3.72546	13.5906	12.3776	13.7088	1.80579	-1.15253	2.71587	1	1
1.10431	2.78944	3.94006	2.65429	2.96882	-0.86481	1.96472	1	1
26.7272	47.5147	15.926	48.8477	0.652069	-2.26776	1.85122	1	0
17.1916	25.1863	20.2353	25.564	1.58311	-1.12021	3.25138	1	0
10.6641	23.1253	25.3638	22.1163	2.29368	-4.11903	4.38157	1	1
7.4124	7.79545	1.63122	7.62437	0.427896	-4.26119	0.479934	0	0
15.643	15.7578	11.5335	15.8742	1.45311	-1.15747	2.35173	1	0	B
8.60835	16.791	10.0144	15.939	1.2566	-0.637817	2.03783	1	0
30.6779	34.7165	10.7946	33.6215	0.642125	-0.41138	1.51241	1	1
32.2542	40.4733	17.3361	39.901	0.868958	-0.915656	2.22963	1	0	D5-7
16.6748	23.149	1.9887	22.9935	0.17298	0.170253	0.33693	1	1	C4
26.3524	29.5697	10.0964	28.0355	0.720258	0.795818	1.54912	1	1	C4
8.90582	9.87545	6.41959	9.87665	1.29995	-1.02989	1.65949	1	0	B2
6.92938	9.40439	6.57247	8.85811	1.48395	0.395546	1.79403	1	0	B1-2
6.64211	7.58784	3.66663	8.25248	0.888614	-3.22715	1.03693	1	1	B1/a
9.80338	12.0887	9.50302	12.1315	1.56667	-4.16878	2.21655	1	0	A/B
7.07445	8.22171	4.73442	8.73942	1.08346	-3.67535	1.30106	1	1	A/B
10.1177	56.485	30.7637	59.7001	1.03061	-1.51237	3.23461	1	0	L
17.3095	33.5936	6.48534	34.3558	0.37754	-1.48116	0.898886	1	0	L
8.60718	17.293	13.563	16.0554	1.68953	-0.814047	2.7499	1	0	L
17.9162	29.1073	7.54512	29.5143	0.511286	-1.4992	1.12829	1	0	L
27.6032	22.9592	4.71511	23.049	0.409138	-1.08522	0.797881	1	1	E
47.295	48.3186	1.51501	48.7319	0.0621772	-4.03881	0.176311	1	0	L
15.8163	28.6845	8.80705	27.6148	0.637849	1.28658	1.36154	1	0	D
34.4064	34.4893	6.609	33.7135	0.392068	1.3762	0.92471	1	1	D2-3
13.0156	18.3561	8.6715	18.1761	0.954165	0.0754618	1.6524	1	0	D2
26.1118	37.9784	9.3082	38.5256	0.483221	-4.28866	1.21832	1	0	b
11.0675	19.2789	8.9137	18.528	0.962187	1.48094	1.68235	1	0	b
6.3356	10.9634	5.69201	11.421	0.996764	-1.3179	1.36831	1	0	D5
18.6701	17.0445	14.0424	15.9943	1.75593	-4.65112	2.85254	1	1	B1
18.6991	14.9898	8.22534	14.5685	1.1292	-4.21982	1.75073	1	1
1.39339	3.68638	2.85335	3.8015	1.50117	-2.74988	1.18891	1	1
2.69206	3.4046	0.228429	3.25793	0.140229	-3.85408	0.102814	0	1
2.33918	0.755515	0.387437	0.702773	1.10259	0.857415	0.375461	0	1
0.930045	0.341006	0.355016	0.319462	2.22258	-4.49045	0.510282	0	0
1.84082	7.3137	7.02466	7.54691	1.8616	-0.950716	2.07737	1	1
13.3523	13.5156	8.72889	13.9353	1.25277	-1.30701	1.89965	1	0
22.2282	11.7067	3.5582	11.6787	0.609345	-0.993389	0.84587	1	1
10.3782	1.65563	0.555299	1.71333	0.648209	-3.12553	0.34465	1	1
16.5994	27.2273	1.25259	27.2474	0.091942	-0.863907	0.194948	0	1	VMI
1.50261	6.43983	3.58475	6.14309	1.16708	-2.88601	1.175	1	0	C4-5
12.9581	17.3331	8.9558	17.3768	1.03078	-2.6939	1.74539	1	0	C1-3
40.3587	35.2595	15.0493	35.7417	0.842116	-3.3138	2.04504	1	0	B/C
25.6842	35.1012	39.526	39.5833	1.9971	-2.35975	5.10386	1	0
16.5589	16.0693	1.46775	16.1466	0.181802	-0.861667	0.296744	0	0
18.3517	15.5685	16.3167	15.9442	2.04672	-0.929282	3.31973	1	1	B4
27.3129	39.1285	11.9599	40.0512	0.597231	-2.02745	1.5353	1	0	B4
6.25004	11.3882	4.19561	11.0328	0.760571	-2.80535	1.02618	1	1	A1
10.8551	9.26324	0.642446	9.30688	0.138058	-2.26005	0.171083	0	1	b

## Sheet: Sheet2
SUMMARY STATISTICS FOR BRAINSTEM UNITS (PRV AND SPVI UNITS LISTED SEPARATELY IN SHEETS 1 & 2, RESPECTIVELY)
Used for Figs. 5d and 6a,b
Spinal Trigeminal Nucleus, rostral division
FIGURE 5d (horizontal axis)	FIGURE 5d (vertical axis)		Figure 6a (horzontal axis)	Figure 6a (vertical axis)	Figure 6b (tangential axis)	Figure 6b (radial axis)	Figure 5d, 6ab symbols	Figure 5d, 6ab symbols
Non-whisking Spike Rate	Whisking Spike Rate	LAMBDA-Amplitude	<Lambda>	Mwhisk	Phi	SNRwhisk	Significant Modulation?	Single Unit?
10.5631	10.9965	2.59991	10.8667	0.478511	0.688597	0.64074	1	1
8.82198	3.34968	1.06778	3.41547	0.625259	-0.86909	0.469383	0	1
6.31385	6.80606	3.16566	6.77733	0.93419	-0.685028	0.987886	1	1
10.8951	12.0706	1.94705	12.0097	0.324247	0.306624	0.456439	0	1
41.4541	34.5113	7.8021	35.1757	0.443607	-3.66166	1.06872	1	0
33.7285	26.2504	1.23645	26.0785	0.0948252	-1.01716	0.196701	0	0
43.7835	63.4701	3.92091	63.9064	0.122708	-2.85246	0.398462	0	1
14.4046	20.5361	5.68379	21.0112	0.541025	-3.28952	1.00736	1	1
8.61455	8.46996	4.95779	8.72463	1.1365	-1.32341	1.3636	1	1
35.9719	25.999	4.04483	26.3429	0.307091	-2.60434	0.640236	1	1
41.7417	19.4483	4.54344	20.099	0.452107	-2.6915	0.823322	1	0
18.983	19.0546	1.30552	19.0063	0.137377	0.416289	0.24328	0	1
22.9109	26.5895	10.611	25.8234	0.821818	0.271517	1.69638	1	1
3.95257	0.487472	0.466035	0.448205	2.07956	-0.271305	0.565525	0	1
44.1761	34.5871	11.5591	34.6801	0.666614	-0.977527	1.59462	1	0
23.8561	46.2737	5.54726	46.8257	0.236932	-1.90462	0.65858	0	0
0.832051	0.181989	0.236477	0.171913	2.75113	-0.298044	0.463348	0	1
14.8506	12.565	3.64507	12.9668	0.562218	-1.47164	0.82236	1	1
19.0855	28.2713	6.20674	27.9143	0.444699	0.763363	0.954381	1	0
19.0914	12.0224	16.516	10.3399	3.19461	-0.512106	4.17271	1	0
7.17502	3.87042	1.97893	3.66444	1.08007	0.891264	0.839845	1	0
8.95434	8.40195	4.43123	8.43092	1.05118	-3.86996	1.23982	1	0
15.8717	20.1403	7.16049	20.879	0.685902	-2.01242	1.27309	1	0
2.5313	0.869788	0.497851	0.881372	1.12972	-3.44041	0.430816	1	1
