# Supplementary material for: Vibrissa Self-Motion and Touch Are Reliably Encoded along the Same Somatosensory Pathway from Brainstem through Thalamus
Source: PLoS Biol. 2015 Sep 22;13(9):e1002253. doi: 10.1371/journal.pbio.1002253 (PMC4579082; doi:10.1371/journal.pbio.1002253)
Supplement: S5 Data — (XLSX) [file pbio.1002253.s005.xlsx]

## Sheet: Sheet1
SUMMARY STATISTICS FOR THALAMIC AND ZIv UNITS (VPM, PO, ZIV UNITS LISTED SEPARATELY IN SHEETS 1,2,3 RESPECTIVELY)
Used for Figs. 8e, 9a-c, and 10d,e
VPM Thalamus
FIGURE 8E (horizontal axis)	FIGURE 8E (VERTICAL AXIS)		FIGURE 9A (horizontal axis)	FIGURE 9A (vertical axis)	FIGURE 9B (tangential axis)	FIGURE 9B (radial axis), FIGURE 9C (vertical axis), FIGURE 10E (horizontal axis)	FIGURE 8E, 9A,B,C, 10E symbols	FIGURE 9C (horizontal axis)				FIGURE 10D,E (vertical axis)	FIGURE 10D (horizontal axis)	FIGURE 10D symbols
Non-whisking Spike Rate	Whisking Spike Rate	LAMBDA-Amplitude	<Lambda>	Mwhisk	Phi	SNRwhisk	Significant Whisk Modulation?	Distance to PO/VPM Border	Maximum Airpuff Rate	Minimum Airpuff Rate	Background Airpuff Rate	Maximum - Background Airpuff Rate	Minimum-Background Airpuff Rate	Significant Airpuff Modulation?	Record ID	Receptive Field
16.988	25.0822	8.43806	24.4604	0.689936	0.0981748	1.38606	1	142	39.2157	0	19.4478	19.7679	-19.4478	1	1
11.8452	23.7412	2.69303	24.2003	0.222562	3.23977	0.444736	1	121	148.98	0	20.8247	128.155	-20.8247	1	2
23.6228	25.7987	6.01882	26.2845	0.457974	2.84707	0.953747	1	220	141.935	0	14.3515	127.584	-14.3515	1	3
9.73283	15.6343	9.16372	16.0563	1.14145	5.20326	1.8579	1	90	96.8421	0	9.83888	87.0032	-9.83888	1	4
7.5445	12.1765	5.42618	12.3163	0.881135	3.43612	1.2561	1	240	256.566	0	9.60627	246.959	-9.60627	1	5
20.6168	30.0522	16.0721	32.2573	0.996492	4.22152	2.29895	1	247	108.511	4.25532	22.5792	85.9314	-18.3239	1	6
14.3182	29.8554	10.8655	31.0472	0.699935	4.02517	1.5842	1	295	90.3226	2.15054	13.1227	77.1999	-10.9721	1	7
10.976	23.9262	5.77494	24.5921	0.469658	5.00691	0.946067	1	59	66.6667	1.0582	22.8269	43.8398	-21.7687	1	9
7.84337	12.4949	2.53975	12.5205	0.405695	5.39961	0.583112	1	406	34.7826	6.52174	14.5519	20.2307	-8.03017	0	10
20.9056	30.1366	7.92913	30.9887	0.511743	4.61421	1.15717	1	303	45.6522	2.17391	24.7116	20.9406	-22.5377	1	11
16.7438	31.0562	6.05418	30.326	0.399273	1.07992	0.89314	1	66	189.247	0	17.1165	172.131	-17.1165	1	13
19.971	22.2434	8.87692	21.3571	0.831284	5.79231	1.5605	1	302	295.556	0	18.0045	277.551	-18.0045	1	17
21.6196	22.8532	6.47935	23.8255	0.543901	3.82882	1.07841	1	173	24.1758	0	22.1574	2.01839	-22.1574	1	18
9.69233	21.1984	5.27087	20.7406	0.508265	1.27627	0.940249	1	520	286.316	0	14.0494	272.266	-14.0494	1	19
10.5373	21.09	3.32708	21.483	0.309742	2.45437	0.583161	1	355	38.7097	0	9.39214	29.3175	-9.39214	1	20
19.151	23.3418	4.73358	24.0263	0.394034	3.43612	0.784546	1	0	59.1837	0	20.9496	38.2341	-20.9496	1	21
15.1782	28.4827	4.92393	27.848	0.353629	0.883573	0.758031	1	128	43.0108	0	17.1604	25.8503	-17.1604	1	22
18.29	20.563	1.77881	20.4825	0.17369	1.47262	0.319307	0	358	142.553	0	21.9713	120.582	-21.9713	1	23
15.1538	19.3561	1.89336	19.5971	0.193228	3.82882	0.347462	0	398	88.4211	0	8.97959	79.4415	-8.97959	1	24
12.2062	26.677	17.9879	26.7637	1.3442	5.00691	2.82474	1	222	57.732	8.24742	16.4528	41.2792	-8.20534	0	27
11.6047	17.7783	1.69412	17.6	0.192514	2.84707	0.328065	0	95						0	35	N
14.0228	31.3808	38.3144	39.5448	1.93777	4.22152	4.94982	1	190						0	37	A2
17.4813	26.494	11.9084	28.4289	0.837765	4.22152	1.81445	1	96						0	46	B/C
9.4342	15.6241	4.14366	15.0108	0.552091	0.687223	0.868869	0	422	226.374	0	29.6928	196.681	-29.6928	1	49	N
3.98096	8.58947	4.22854	8.17628	1.03434	1.07992	1.20139	1	131	50.5495	0	4.12649	46.423	-4.12649	1	52	L
17.9876	30.6168	2.54788	30.6354	0.166335	4.02517	0.373971	1	364	141.304	10.8696	23.0257	118.279	-12.1562	1	53	E2
10.6638	28.1599	27.5821	27.2766	2.0224	2.45437	4.29047	1	103	121.739	2.17391	1.59716	120.142	0.576752	1	57	C4
34.033	55.7064	29.0221	53.2807	1.08941	1.27627	3.23011	1	523	136.364	0	37.4768	98.8868	-37.4768	1	75
1.80043	2.50317	0.655637	2.49868	0.524786	2.25802	0.336961	0	0	14.4796	0	5.4668	9.01284	-5.4668	1	76
14.9975	19.3452	3.17818	18.9951	0.334631	6.18501	0.592419	1	241	66.6667	0	14.2857	52.381	-14.2857	1	81
15.2422	15.645	4.73353	16.2587	0.582278	3.43612	0.953707	1	438	37.5	0	20.1531	17.3469	-20.1531	1	82
11.2467	50.5272	37.4325	48.1655	1.55433	1.66897	4.3818	1	276	53.3333	1.90476	11.7396	41.5938	-9.83479	1	83	E2
27.1894	15.1217	6.69828	15.9393	0.840475	4.41786	1.36302	1	182	51.1628	0	3.70195	47.4608	-3.70195	1	84
1.5575	5.61143	4.44761	5.17176	1.71996	0.687223	1.58884	1	429	291.667	0	2.21088	289.456	-2.21088	1	85	VMI
36.5322	47.256	7.78896	48.1772	0.323347	3.04342	0.911656	1	429	50	11.1111	45.6349	4.36508	-34.5238	0	86
26.0618	32.7437	7.62209	31.2942	0.487125	1.07992	1.10692	1	333	35.8974	0	12.5589	23.3386	-12.5589	1	87	D2
5.39936	14.6877	4.71091	14.4815	0.650612	5.59596	1.0057	1	698	111.111	0	5.44218	105.669	-5.44218	1	88	E1
7.05455	17.0891	23.3264	15.2003	3.0692	6.18501	4.86064	1	116	257.143	0	7.65792	249.485	-7.65792	1	92	D2
13.81	23.3411	12.6814	24.3835	1.04016	4.81056	2.08636	1	160	161.644	0	3.41068	158.233	-3.41068	1	93	C4
24.3157	22.1111	1.96915	21.9318	0.179571	1.47427	0.341597	1		17.3913	1.73913	10.6957	6.69565	-8.95652	0	94	N
6.86615	9.34139	14.117	11.1033	2.54283	4.42109	3.44181	1	80	12.5908	0.968523	10.6295	1.96126	-9.66102	1	95	D4
18.2686	25.5826	6.10361	25.8089	0.472986	4.99303	0.976056	1		46.5116	0	24.4961	22.0155	-24.4961	1	96	N
11.1571	24.2832	5.0954	23.7709	0.42871	0.689297	0.849039	1		28.5714	0	5.47619	23.0952	-5.47619	1	97	N
8.97786	13.658	3.89825	13.9859	0.557456	4.41641	0.846832	1		164.557	0	4.3038	160.253	-4.3038	1	98	B2
10.4106	17.0931	6.98112	16.8135	0.830418	1.27876	1.38315	1		228.986	0	19.8551	209.13	-19.8551	1	99	N
12.0875	20.5951	6.71117	20.6461	0.650115	3.24461	1.19992	1		128.125	0	1.95312	126.172	-1.95312	1	100	N
3.83014	6.85811	1.19276	6.89614	0.345921	2.25642	0.368996	1		9.34579	0	1.1215	8.2243	-1.1215	1	101	N
8.71472	10.0364	4.72239	10.1214	0.933153	3.02977	1.20591	1		145.455	0	2.22222	143.232	-2.22222	1	102	N
3.03115	7.77243	1.14287	7.57787	0.301634	5.97974	0.337284	1		32.4324	0	0.990991	31.4414	-0.990991	1	103	D3
10.8614	23.1003	2.67859	23.0142	0.232777	2.06102	0.453607	1		10	0	4	6	-4	0	104	N
4.32392	7.51157	1.70551	7.61878	0.447711	3.08034	0.501975	0		24.5614	0	1.71053	22.8509	-1.71053	1	105	VMI
8.3971	17.6062	0.551644	17.6229	0.0626055	5.60157	0.106756	0		30.5344	0	5.34351	25.1908	-5.34351	1	106	B3
6.3527	10.5046	0.967264	10.3968	0.18607	2.06192	0.243707	0		7.27273	0	2.72727	4.54545	-2.72727	1	107	N
13.4362	16.2726	5.81081	16.1018	0.721761	2.06154	1.17645	1		102.841	0	14.3466	88.4943	-14.3466	1	108	D3/D4
9.36763	14.474	3.06896	14.4482	0.424822	3.04423	0.655928	1		452.174	0	8.69565	443.478	-8.69565	1	109	D5
15.2554	17.5386	1.63022	17.4675	0.186658	0.296537	0.316886	1		144.262	0	14.918	129.344	-14.918	1	110	L
25.6335	27.761	3.24804	28.1219	0.230997	5.00593	0.497589	1	509	262.687	0	38.5075	224.179	-38.5075	1	111	L

## Sheet: Sheet2
SUMMARY STATISTICS FOR THALAMIC AND ZIv UNITS (VPM, PO, ZIV UNITS LISTED SEPARATELY IN SHEETS 1,2,3 RESPECTIVELY)
PO Thalamus
FIGURE 8E (horizontal axis)	FIGURE 8E (VERTICAL AXIS)		FIGURE 9A (horizontal axis)	FIGURE 9A (vertical axis)	FIGURE 9B (tangential axis)	FIGURE 9B (radial axis), FIGURE 9C (vertical axis)	FIGURE 8E, 9A,B,C symbols	FIGURE 9C (horizontal axis)				FIGURE 10D (vertical axis)	FIGURE 10D (horizontal axis)	FIGURE 10D symbols
Non-whisking Spike Rate	Whisking Spike Rate	LAMBDA-Amplitude	<Lambda>	Mwhisk	Phi	SNRwhisk	Significant Whisk Modulation?	Distance to PO/VPM Border	Maximum Airpuff Rate	Minimum Airpuff Rate	Background Airpuff Rate	Maximum - Background Airpuff Rate	Minimum-Background Airpuff Rate	Significant Airpuff Modulation?	Record ID
9.27548	14.7387	0.669005	14.815	0.0903143	2.25802	0.141205	0	-219	83.871	0	8.51437	75.3566	-8.51437	1	8
38.812	37.834	3.28609	37.4159	0.175652	1.27627	0.436438	0	-46	176.344	0	35.0669	141.277	-35.0669	1	12
23.3362	32.6718	1.03221	32.8304	0.0628813	2.25802	0.146353	0	-427	16.2791	0	17.7029	-1.42383	-17.7029	0	14
6.98263	10.5313	1.33683	10.4622	0.255553	3.04342	0.335765	0	-193	26.5957	0	3.27833	23.3174	-3.27833	1	25
6.77881	9.67159	1.18515	9.67235	0.245058	3.43612	0.309583	0	-138	63.8298	0	16.5871	47.2427	-16.5871	1	26
19.7756	29.8346	10.0985	30.4742	0.66276	2.65072	1.48616	1	-60	24.4898	0	7.03873	17.4511	-7.03873	1	59
8.63245	10.6946	0.967669	10.6869	0.181094	0.883573	0.240476	0	-109	55.3191	0	13.5041	41.815	-13.5041	1	63
10.2663	14.3496	3.42298	14.7687	0.463545	2.84707	0.723611	1	-204	30.137	0	11.3503	18.7867	-11.3503	0	64
7.60884	5.73247	0.74753	5.99647	0.249323	4.22152	0.248001	0	-246	64	4	6.4898	57.5102	-2.4898	1	69
0	0.512491	0.752716	0.434202	3.46713	0.294524	0.92802	0	-268	5.19481	0	2.91545	2.27935	-2.91545	0	70
9.10697	6.63689	1.13168	6.79771	0.33296	3.63247	0.352627	0	-156	16.6667	0	2.89116	13.7755	-2.89116	1	72
19.0787	15.8179	3.32967	15.2331	0.437162	0.490874	0.693073	1	-499	29.6296	0	7.86092	21.7687	-7.86092	1	77
7.75983	12.8098	0.454079	12.6156	0.0719867	0.490874	0.10386	0	-240	20	0	6.53061	13.4694	-6.53061	0	78
1.02359	3.71787	1.36774	3.49826	0.781956	0.490874	0.594087	0	-343	25.5319	0	2.43161	23.1003	-2.43161	0	79
16.3608	16.731	2.47388	16.754	0.295319	2.06167	0.491011	0	-343	34.0426	0	17.9766	16.066	-17.9766	0	80
14.8777	12.2663	2.55727	12.345	0.4143	5.20326	0.591293	1	-58	37.037	0	4.34618	32.6909	-4.34618	1	89
1.75673	2.85682	0.590663	2.82278	0.418498	0.687223	0.28561	0	-157	11.1111	0	4.13832	6.97279	-4.13832	1	90

## Sheet: Sheet3
SUMMARY STATISTICS FOR THALAMIC AND ZIv UNITS (VPM, PO, ZIV UNITS LISTED SEPARATELY IN SHEETS 1,2,3 RESPECTIVELY)
Zona Incerta, ventral division
FIGURE 8E (horizontal axis)	FIGURE 8E (VERTICAL AXIS)		FIGURE 9A (horizontal axis)	FIGURE 9A (vertical axis)	FIGURE 9B (tangential axis)	FIGURE 9B (radial axis), FIGURE 9C (vertical axis)	FIGURE 8E, 9A,B,C symbols					FIGURE 10D (vertical axis)	FIGURE 10D (horizontal axis)	FIGURE 10D symbols
Non-whisking Spike Rate	Whisking Spike Rate	LAMBDA-Amplitude	<Lambda>	Mwhisk	Phi	SNRwhisk	Significant Whisk Modulation?	Distance to PO/VPM Border	Maximum Airpuff Rate	Minimum Airpuff Rate	Background Airpuff Rate	Maximum - Background Airpuff Rate	Minimum-Background Airpuff Rate	Significant Airpuff Modulation?	Record ID
30.6222	30.9414	1.50192	31.1812	0.0963347	3.82882	0.21851	0		87.5676	9.72973	27.005	60.5626	-17.2752	1	38
28.8649	20.4018	0.777994	20.1892	0.0770703	0.0981748	0.140666	0		33.6842	0	10.8271	22.8571	-10.8271	1	48
22.8176	18.4322	0.909239	18.5704	0.0979233	1.86532	0.171411	0		98.9474	8.42105	18.6896	80.2578	-10.2685	1	62
41.263	26.3992	1.8401	26.0763	0.141132	0.294524	0.292745	0		236.364	6.06061	37.8479	198.516	-31.7873	1	73
42.4103	41.4979	2.21471	41.6025	0.10647	3.82882	0.278951	0		127.273	0	37.4768	89.7959	-37.4768	1	74
34.9305	38.1957	1.40992	38.2385	0.0737435	3.04342	0.185232	0		97.1429	20	38.484	58.6589	-18.484	0	91
26.3606	23.7233	2.62225	23.8793	0.219625	4.41227	0.435949	0		44.1379	9.65517	19.931	24.2069	-10.2759	1	112
35.7755	28.3597	5.17649	28.4613	0.363757	5.00121	0.788279	0		53.9326	13.4831	33.8202	20.1124	-20.3371	1	113
36.3686	22.6358	0.483685	22.5881	0.0428265	1.86547	0.0826789	0		138.462	27.6923	33.6923	104.769	-6	1	114
45.7616	34.7721	1.13119	34.8571	0.0649044	3.43061	0.155655	0		116.923	33.8462	54	62.9231	-20.1538	1	115
31.4777	29.6436	0.737444	29.6	0.0498272	5.59465	0.110117	0		78.7879	21.2121	32.8788	45.9091	-11.6667	1	116
86.7451	86.0108	2.09788	85.8189	0.0488908	0.687921	0.183976	0		150	86.2069	98.7069	51.2931	-12.5	1	117
54.458	48.1624	1.14287	48.1713	0.0474501	1.47287	0.133775	0		145.455	18.1818	46	99.4545	-27.8182	1	118
34.9603	32.6717	1.65298	32.8227	0.100722	2.66003	0.234398	0		114.286	10.7143	36.6071	77.6786	-25.8929	0	119
43.0497	49.8655	4.58776	50.2213	0.182702	2.25964	0.525931	0		74.0741	14.8148	44.4444	29.6296	-29.6296	0	120
