# Supplementary material for: Vibrissa Self-Motion and Touch Are Reliably Encoded along the Same Somatosensory Pathway from Brainstem through Thalamus
Source: PLoS Biol. 2015 Sep 22;13(9):e1002253. doi: 10.1371/journal.pbio.1002253 (PMC4579082; doi:10.1371/journal.pbio.1002253)
Supplement: S6 Data — (XLSX) [file pbio.1002253.s006.xlsx]

## Sheet: Sheet1
UNCERTAINTY IN BORDER ESTIMATES (VPM AND PO CELLS LISTED IN SHEETS 1 & 2, RESPECTIVELY)
VPM RECORD ID	RANGE (tissue mm)
1	0.2
2	0.0866667
3	0.113333
4	0.206667
5	0.226667
6	0.28
7	0.233333
9	0.113333
10	0.16
11	0.0933333
13	0.04
17	0.18
18	0.0666667
19	0.0533333
20	0.0666667
21	0.373333
22	0.0733333
23	0.0733333
24	0.0733333
27	0.0666667
35	0.06
37	0.06
46	0.06
49	0.0733333
52	0.0533333
53	0.113333
57	0.0666667
75	0.08
76	0.06
81	0.113333
82	0.2
83	0.32
84	0.126667
85	0.0733333
86	0.0733333
87	0.0733333
88	0.1
93	0.06
95	0.106667
111	0.113333

## Sheet: Sheet2
UNCERTAINTY IN BORDER ESTIMATES (VPM AND PO CELLS LISTED IN SHEETS 1 & 2, RESPECTIVELY)
Used for S4 Fig.
PO RECORD ID	RANGE (tissue mm)
8	0.126667
12	0.0866667
14	0.0733333
25	0.0733333
26	0.06
59	0.08
63	0.113333
64	0.113333
69	0.08
70	0.2
72	0.113333
77	0.133333
78	0.133333
79	0.0666667
80	0.0666667
89	0.0466667
90	0.0466667
